# Supplementary material for: The Expression Levels of CD20 as a Prognostic Value in Feline B-Cell Nasal Lymphoma: A Pilot Study
Source: Animals (Basel). 2024 Mar 29;14(7):1043. doi: 10.3390/ani14071043 (PMC11010812; doi:10.3390/ani14071043)
Supplement: Supplementary file 1 [file animals-14-01043-s001.zip]

Archive with 1 entries (1 files):
- animals-2883542-supplementary.pdf
